# Supplementary material for: Smart-Home Concept for Remote Monitoring of Instrumental Activities of Daily Living (IADL) in Older Adults with Cognitive Impairment: A Proof of Concept and Feasibility Study
Source: Sensors (Basel). 2022 Sep 7;22(18):6745. doi: 10.3390/s22186745 (PMC9501541; doi:10.3390/s22186745)
Supplement: Supplementary file 1 [file sensors-22-06745-s001.zip]

Archive with 1 entries (1 files):
- sensors-1866647-supplementary.pdf
